# Supplementary material for: Potent NTD-Targeting Neutralizing Antibodies against SARS-CoV-2 Selected from a Synthetic Immune System
Source: Vaccines (Basel). 2023 Mar 31;11(4):771. doi: 10.3390/vaccines11040771 (PMC10143083; doi:10.3390/vaccines11040771)
Supplement: Supplementary file 1 [file vaccines-11-00771-s001.zip]

Archive with 1 entries (1 files):
- vaccines-2241176-supplementary.pdf
